# Supplementary material for: Electrospraying as a Means of Loading Itraconazole into Mesoporous Silica for Enhanced Dissolution
Source: Pharmaceutics. 2024 Aug 22;16(8):1102. doi: 10.3390/pharmaceutics16081102 (PMC11359385; doi:10.3390/pharmaceutics16081102)
Supplement: Supplementary file 1 [file pharmaceutics-16-01102-s001.zip]

Archive with 1 entries (1 files):
- pharmaceutics-3099951-supplementary.pdf
